# Supplementary material for: Genome-Wide Association Study of CSF Levels of 59 Alzheimer's Disease Candidate Proteins: Significant Associations with Proteins Involved in Amyloid Processing and Inflammation
Source: PLoS Genet. 2014 Oct 23;10(10):e1004758. doi: 10.1371/journal.pgen.1004758 (PMC4207667; doi:10.1371/journal.pgen.1004758)
Supplement: Table S1 — All study-wide significant variants. For each marker the chromosome (CHR), base pair position (BP), Alleles (Allele1, Allele2), p-value from the ADNI dataset (ADNI), p-value from the Knight ADRC dataset (Knight ADRC), combined sample p-value (Combined), direction of association (Direction), minor allele frequency (MAF), Genotyping status, function, Nearest Genes, exonic function, amino acid change and regulome score is provided. (XLSX) [file pgen.1004758.s006.xlsx]

## Sheet: Table S1. All Significant SNPs
Table S1. All Study-wide Significant Variants. For each marker the chromosome (CHR), base pair position (BP), Alleles (Allele1, Allele2), p-value from the ADNI dataset (ADNI), p-value from the Knight ADRC dataset (Knight ADRC), combined sample p-value (Combined), direction of association (Direction), minor allele frequency (MAF), Genotyping status, function, Nearest Genes, exonic function, amino …
Phenotype	SNP	CHR	BP	Allele1	Allele2	Knight ADRC	ADNI	P-value	Direction	MAF	Genotyping status	Function	Gene	Exonic Function	Amino Acid Change	Regulome Score
Angiotensin-Converting_Enzyme	rs4968783	17	61550729	a	c	2.271e-05	1.059e-07	1.25e-11	++	0.3815	imputed	intergenic	CYB561(dist=27007),ACE(dist=3693)			7
Angiotensin-Converting_Enzyme	rs4459609	17	61548948	a	c	0.0001151	1.615e-07	1.09e-10	++	0.3748	genotyped	intergenic	CYB561(dist=25226),ACE(dist=5474)			7
Angiotensin-Converting_Enzyme	rs4277405	17	61548918	t	c	6.545e-05	7.886e-08	2.98e-11	++	0.3653	imputed	intergenic	CYB561(dist=25196),ACE(dist=5504)			7
Angiotensin-Converting_Enzyme	rs4968782	17	61548476	a	g	1.591e-05	4.601e-08	3.94e-12	++	0.3802	imputed	intergenic	CYB561(dist=24754),ACE(dist=5946)			7
Angiotensin-Converting_Enzyme	rs8077276	17	61547562	a	g	6.351e-05	2.05e-07	7e-11	++	0.3765	imputed	intergenic	CYB561(dist=23840),ACE(dist=6860)			5
Angiotensin-Converting_Enzyme	rs4295	17	61556298	c	g	1.451e-05	1.156e-07	8.4e-12	--	0.374	imputed	intronic	ACE			4
Angiotensin-Converting_Enzyme	rs4291	17	61554194	a	t	3.886e-05	2.285e-07	4.44e-11	++	0.3686	imputed	upstream	ACE			4
Interleukin-6_receptor	rs7546068	1	154433415	t	c	1.054e-14	3.322e-10	5.07e-23	--	0.2504	imputed	intronic	IL6R			3a
Interleukin-6_receptor	rs6689393	1	154426097	a	g	1.079e-17	9.179e-22	8.75e-38	++	0.4177	imputed	intronic	IL6R			3a
Interleukin-6_receptor	rs11265612	1	154417044	a	g	1.767e-19	7.207e-20	1.08e-37	++	0.4134	imputed	intronic	IL6R			3a
Interleukin-6_receptor	rs10047079	1	154468135	a	g	5.639e-10	1.843e-06	1.05e-14	--	0.195	genotyped	intronic	SHE			2b
Interleukin-6_receptor	rs4379670	1	154439865	a	t	3.771e-07	9.254e-08	1.69e-13	--	0.1915	imputed	UTR3	IL6R			2b
Interleukin-6_receptor	rs4129267	1	154426264	a	g	1.108e-26	1.298e-37	2.7e-62	--	0.4043	genotyped	intronic	IL6R			2b
Interleukin-6_receptor	rs7529229	1	154420778	t	c	1.352e-19	8.354e-35	6.8e-52	++	0.4357	imputed	intronic	IL6R			2b
Interleukin-6_receptor	rs7553796	1	154404406	a	c	1.757e-19	3.747e-19	5.71e-37	++	0.4149	genotyped	intronic	IL6R			2b
Interleukin-6_receptor	rs7549338	1	154404380	c	g	1.757e-19	3.747e-19	5.71e-37	++	0.4149	imputed	intronic	IL6R			2b
Interleukin-6_receptor	rs7549250	1	154404336	t	c	1.642e-23	1.829e-19	4.24e-41	--	0.4261	imputed	intronic	IL6R			2b
Interleukin-6_receptor	rs41269915	1	154521584	a	t	1.783e-09	4.895e-07	6.77e-15	++	0.1939	imputed	UTR3	UBE2Q1			7
Interleukin-6_receptor	rs60931472	1	154518642	t	c	8.236e-10	4.895e-07	3.36e-15	--	0.1947	imputed	intronic	TDRD10			7
Interleukin-6_receptor	rs61559765	1	154518349	t	c	8.236e-10	4.895e-07	3.36e-15	--	0.1947	imputed	intronic	TDRD10			7
Interleukin-6_receptor	rs59084843	1	154518286	a	g	8.236e-10	4.895e-07	3.36e-15	--	0.1947	imputed	intronic	TDRD10			7
Interleukin-6_receptor	rs72999422	1	154514942	a	g	8.236e-10	4.895e-07	3.36e-15	++	0.1947	imputed	intronic	TDRD10			7
Interleukin-6_receptor	rs73023339	1	154510852	t	c	4.537e-10	7.083e-07	3.05e-15	++	0.1956	imputed	intronic	TDRD10			7
Interleukin-6_receptor	rs4639752	1	154508974	a	t	5.639e-10	7.083e-07	3.65e-15	++	0.1962	imputed	intronic	TDRD10			7
Interleukin-6_receptor	rs113915076	1	154508812	a	g	5.639e-10	7.083e-07	3.65e-15	++	0.1962	imputed	intronic	TDRD10			7
Interleukin-6_receptor	rs112674677	1	154508792	t	c	5.639e-10	7.083e-07	3.65e-15	++	0.1962	imputed	intronic	TDRD10			7
Interleukin-6_receptor	rs73023331	1	154508210	a	g	5.639e-10	7.083e-07	3.65e-15	++	0.1962	imputed	intronic	TDRD10			7
Interleukin-6_receptor	rs4633282	1	154507899	t	c	5.639e-10	7.083e-07	3.65e-15	--	0.1962	imputed	intronic	TDRD10			7
Interleukin-6_receptor	rs12037271	1	154507888	a	g	8.703e-08	5.909e-10	2.95e-16	--	0.3778	imputed	intronic	TDRD10			7
Interleukin-6_receptor	rs112585956	1	154507767	t	c	5.639e-10	7.083e-07	3.65e-15	--	0.1962	imputed	intronic	TDRD10			7
Interleukin-6_receptor	rs7556449	1	154505886	a	g	5.639e-10	7.083e-07	3.65e-15	--	0.1962	genotyped	intronic	TDRD10			7
Interleukin-6_receptor	rs7551873	1	154505857	t	c	5.639e-10	7.083e-07	3.65e-15	++	0.1962	imputed	intronic	TDRD10			7
Interleukin-6_receptor	rs12407048	1	154505270	t	c	9.939e-08	5.909e-10	3.37e-16	--	0.3774	imputed	intronic	TDRD10			7
Interleukin-6_receptor	rs61698846	1	154504854	t	c	5.639e-10	5.925e-07	2.95e-15	++	0.1954	imputed	intronic	TDRD10			7
Interleukin-6_receptor	rs60760897	1	154504849	t	c	5.639e-10	5.925e-07	2.95e-15	++	0.1954	imputed	intronic	TDRD10			7
Interleukin-6_receptor	rs60255122	1	154504702	a	g	4.537e-10	5.925e-07	2.46e-15	--	0.1948	imputed	intronic	TDRD10			7
Interleukin-6_receptor	rs60498985	1	154504172	t	c	5.639e-10	5.925e-07	2.95e-15	++	0.1954	imputed	intronic	TDRD10			7
Interleukin-6_receptor	rs12405637	1	154501285	t	c	7.939e-10	5.925e-07	4e-15	++	0.1929	imputed	intronic	TDRD10			7
Interleukin-6_receptor	rs12406822	1	154499484	t	c	4.537e-10	8.953e-07	3.89e-15	++	0.195	imputed	intronic	TDRD10			7
Interleukin-6_receptor	rs11265628	1	154496489	t	c	9.136e-08	4.451e-10	2.36e-16	--	0.3771	imputed	intronic	TDRD10			7
Interleukin-6_receptor	rs4584384	1	154495697	a	g	3.246e-08	3.045e-10	5.67e-17	++	0.3631	genotyped	intronic	TDRD10			7
Interleukin-6_receptor	rs4345797	1	154495675	t	c	3.246e-08	3.045e-10	5.67e-17	--	0.3631	imputed	intronic	TDRD10			7
Interleukin-6_receptor	rs4845639	1	154490352	t	c	3.246e-08	3.195e-10	5.95e-17	--	0.3625	imputed	intronic	TDRD10			7
Interleukin-6_receptor	rs10908841	1	154487763	t	c	1.307e-07	4.804e-10	3.66e-16	--	0.3742	imputed	intronic	TDRD10			7
Interleukin-6_receptor	rs11490956	1	154487258	t	g	9.888e-10	7.624e-07	6.37e-15	++	0.1936	imputed	intronic	TDRD10			7
Interleukin-6_receptor	rs12740969	1	154487060	t	g	7.066e-08	5.831e-10	2.36e-16	++	0.377	imputed	intronic	TDRD10			7
Interleukin-6_receptor	rs72698169	1	154486799	a	c	1.469e-07	2.412e-08	1.78e-14	++	0.1579	imputed	intronic	TDRD10			7
Interleukin-6_receptor	rs73020246	1	154485640	a	g	5.639e-10	1.391e-06	7.72e-15	--	0.1963	imputed	intronic	TDRD10			7
Interleukin-6_receptor	rs7518694	1	154484788	c	g	3.538e-08	4.073e-10	8.21e-17	++	0.3618	imputed	intronic	TDRD10			7
Interleukin-6_receptor	rs73020234	1	154482767	a	c	5.639e-10	1.391e-06	7.72e-15	++	0.1969	imputed	intronic	TDRD10			7
Interleukin-6_receptor	rs73020232	1	154482669	t	c	5.639e-10	1.391e-06	7.72e-15	++	0.1969	imputed	intronic	TDRD10			7
Interleukin-6_receptor	rs6664608	1	154479670	t	c	7.066e-08	5.831e-10	2.36e-16	--	0.3771	imputed	intronic	TDRD10			7
Interleukin-6_receptor	rs12119111	1	154478600	a	g	3.538e-08	4.073e-10	8.21e-17	--	0.362	imputed	intronic	TDRD10			7
Interleukin-6_receptor	rs12118018	1	154477440	a	g	7.066e-08	5.831e-10	2.36e-16	--	0.3771	imputed	intronic	TDRD10			7
Interleukin-6_receptor	rs6689965	1	154470606	a	t	7.066e-08	5.576e-10	2.25e-16	--	0.3772	imputed	intronic	SHE			7
Interleukin-6_receptor	rs73018293	1	154465577	t	c	5.639e-10	1.843e-06	1.05e-14	++	0.195	imputed	intronic	SHE			7
Interleukin-6_receptor	rs6675472	1	154445503	t	c	4.453e-09	1.369e-07	3.71e-15	++	0.2071	imputed	intergenic	IL6R(dist=3577),SHE(dist=6451)			7
Interleukin-6_receptor	rs7526293	1	154444209	t	c	3.916e-09	1.141e-07	2.73e-15	++	0.2066	imputed	intergenic	IL6R(dist=2283),SHE(dist=7745)			7
Interleukin-6_receptor	rs11265621	1	154442960	a	g	1.014e-07	5.064e-10	3.03e-16	--	0.3675	imputed	intergenic	IL6R(dist=1034),SHE(dist=8994)			7
Interleukin-6_receptor	rs6687597	1	154434936	a	g	4.385e-14	8.515e-10	5.02e-22	--	0.2517	imputed	intronic	IL6R			7
Interleukin-6_receptor	rs7546555	1	154433911	t	c	1.3e-14	3.322e-10	6.02e-23	--	0.2506	imputed	intronic	IL6R			7
Interleukin-6_receptor	rs7546552	1	154433905	a	c	1.3e-14	3.322e-10	6.02e-23	--	0.2506	imputed	intronic	IL6R			7
Interleukin-6_receptor	rs6698040	1	154432948	t	c	1.054e-14	3.322e-10	5.07e-23	++	0.2506	imputed	intronic	IL6R			7
Interleukin-6_receptor	rs6690230	1	154432877	c	g	8.312e-13	1.411e-14	7.98e-26	++	0.4086	imputed	intronic	IL6R			7
Interleukin-6_receptor	rs12133641	1	154428283	a	g	1.855e-25	5.412e-36	1.88e-59	++	0.4195	imputed	intronic	IL6R			7
Interleukin-6_receptor	rs2228145	1	154426970	a	c	1.108e-26	1.298e-37	2.7e-62	++	0.4043	imputed	exonic	IL6R	nonsynonymous SNV	IL6R:NM_000565:exon9:c.A1073C:p.D358A	7
Interleukin-6_receptor	rs7526131	1	154425135	a	g	8.098e-18	1.077e-21	7.6e-38	--	0.4175	imputed	intronic	IL6R			7
Interleukin-6_receptor	rs7536152	1	154423909	a	g	8.098e-18	1.077e-21	7.6e-38	++	0.4175	imputed	intronic	IL6R			7
Interleukin-6_receptor	rs12129500	1	154423764	t	c	8.098e-18	1.271e-21	8.96e-38	++	0.4175	imputed	intronic	IL6R			7
Interleukin-6_receptor	rs61812598	1	154420087	a	g	1.45e-27	2.608e-37	5.91e-63	--	0.4047	imputed	intronic	IL6R			7
Interleukin-6_receptor	rs12730935	1	154419892	a	g	1.61e-27	1.8e-36	4.13e-62	--	0.3974	imputed	intronic	IL6R			7
Interleukin-6_receptor	rs4845372	1	154415396	a	c	5.078e-21	7.121e-33	9.07e-52	--	0.4373	imputed	intronic	IL6R			7
Interleukin-6_receptor	rs4845622	1	154411419	a	c	4.439e-28	2.276e-36	1.36e-62	++	0.4086	imputed	intronic	IL6R			7
Interleukin-6_receptor	rs4845371	1	154408340	t	c	1.757e-19	7.207e-20	1.07e-37	++	0.415	imputed	intronic	IL6R			7
Interleukin-6_receptor	rs7521458	1	154407713	t	c	4.439e-28	5.573e-36	3.23e-62	++	0.4087	imputed	intronic	IL6R			7
Interleukin-6_receptor	rs4845620	1	154406656	a	g	4.439e-28	5.573e-36	3.23e-62	++	0.4087	imputed	intronic	IL6R			7
Interleukin-6_receptor	rs59632925	1	154406540	t	g	1.757e-19	2.048e-19	3.1e-37	++	0.4146	imputed	intronic	IL6R			7
Interleukin-6_receptor	rs4845619	1	154405058	t	g	3.184e-24	9.02e-20	4.44e-42	++	0.4336	imputed	intronic	IL6R			7
Interleukin-6_receptor	rs56383622	1	154405024	a	g	4.439e-28	1.552e-35	8.74e-62	++	0.409	imputed	intronic	IL6R			7
Interleukin-6_receptor	rs6694817	1	154401972	t	c	2.596e-18	4.287e-19	8.99e-36	++	0.4167	imputed	intronic	IL6R			7
Interleukin-6_receptor	rs6427658	1	154400799	t	c	2.013e-18	9.05e-20	1.47e-36	++	0.4204	imputed	intronic	IL6R			7
Interleukin-6_receptor	rs12118721	1	154397416	t	c	5.196e-23	9.266e-20	6.18e-41	++	0.4367	imputed	intronic	IL6R			7
Interleukin-6_receptor	rs4382717	1	154518610	t	c	4.267e-07	2.768e-10	7.68e-16	--	0.3742	imputed	intronic	TDRD10			6
Interleukin-6_receptor	rs60092776	1	154518496	a	g	8.236e-10	4.895e-07	3.36e-15	--	0.1947	imputed	intronic	TDRD10			6
Interleukin-6_receptor	rs112394421	1	154512008	t	c	1.151e-09	4.895e-07	4.57e-15	--	0.1948	imputed	intronic	TDRD10			6
Interleukin-6_receptor	rs57783436	1	154511709	a	g	1.151e-09	4.895e-07	4.57e-15	--	0.1946	imputed	intronic	TDRD10			6
Interleukin-6_receptor	rs112236096	1	154510790	t	c	4.537e-10	7.083e-07	3.05e-15	++	0.1956	imputed	intronic	TDRD10			6
Interleukin-6_receptor	rs111742980	1	154508764	a	t	4.537e-10	7.083e-07	3.05e-15	++	0.1956	imputed	intronic	TDRD10			6
Interleukin-6_receptor	rs41308419	1	154507197	t	c	4.537e-10	7.083e-07	3.05e-15	--	0.1956	imputed	intronic	TDRD10			6
Interleukin-6_receptor	rs58710275	1	154505010	t	c	5.639e-10	7.083e-07	3.65e-15	++	0.1962	imputed	intronic	TDRD10			6
Interleukin-6_receptor	rs10908845	1	154500898	t	c	3.246e-08	2.138e-10	4.06e-17	--	0.3626	imputed	intronic	TDRD10			6
Interleukin-6_receptor	rs12403537	1	154487726	a	g	5.639e-10	8.953e-07	4.65e-15	++	0.1957	imputed	intronic	TDRD10			6
Interleukin-6_receptor	rs111600849	1	154487489	a	g	9.888e-10	5.925e-07	4.81e-15	++	0.1929	imputed	intronic	TDRD10			6
Interleukin-6_receptor	rs9660786	1	154484017	a	t	3.538e-08	4.073e-10	8.21e-17	++	0.3618	imputed	intronic	TDRD10			6
Interleukin-6_receptor	rs12023772	1	154483868	a	g	1.229e-07	3.639e-08	2.25e-14	--	0.1578	imputed	intronic	TDRD10			6
Interleukin-6_receptor	rs58348886	1	154446198	t	c	1.898e-09	3.97e-07	5.49e-15	--	0.1886	imputed	intergenic	IL6R(dist=4272),SHE(dist=5756)			6
Interleukin-6_receptor	rs6669229	1	154444591	a	g	3.916e-09	1.141e-07	2.73e-15	++	0.2066	imputed	intergenic	IL6R(dist=2665),SHE(dist=7363)			6
Interleukin-6_receptor	rs6427672	1	154435346	t	c	4.385e-14	8.515e-10	5.02e-22	--	0.2522	imputed	intronic	IL6R			6
Interleukin-6_receptor	rs55668699	1	154435293	a	t	1.481e-10	9.171e-10	8.61e-19	++	0.2122	imputed	intronic	IL6R			6
Interleukin-6_receptor	rs6695045	1	154432957	a	g	8.312e-13	1.411e-14	7.98e-26	++	0.4086	imputed	intronic	IL6R			6
Interleukin-6_receptor	rs10752641	1	154432042	c	g	7.969e-14	7.95e-10	7.96e-22	--	0.2413	imputed	intronic	IL6R			6
Interleukin-6_receptor	rs10908839	1	154430798	c	g	3.258e-11	5.862e-11	1.21e-20	++	0.2272	imputed	intronic	IL6R			6
Interleukin-6_receptor	rs6694258	1	154428505	a	c	1.079e-17	9.179e-22	8.75e-38	--	0.4163	imputed	intronic	IL6R			6
Interleukin-6_receptor	rs12126142	1	154425456	a	g	1.108e-26	1.298e-37	2.7e-62	--	0.4039	imputed	intronic	IL6R			6
Interleukin-6_receptor	rs7512646	1	154420402	c	g	1.352e-19	8.354e-35	6.8e-52	--	0.4357	imputed	intronic	IL6R			6
Interleukin-6_receptor	rs6686750	1	154419843	a	g	8.098e-18	1.271e-21	8.96e-38	++	0.4176	imputed	intronic	IL6R			6
Interleukin-6_receptor	rs11265613	1	154418415	t	c	9.215e-28	1.047e-36	1.42e-62	++	0.4046	imputed	intronic	IL6R			6
Interleukin-6_receptor	rs12117832	1	154397610	a	g	1.84e-22	8.691e-20	1.84e-40	++	0.4303	imputed	intronic	IL6R			6
Interleukin-6_receptor	rs12118770	1	154397589	t	c	3.62e-18	5.229e-19	1.53e-35	++	0.4164	imputed	intronic	IL6R			6
Interleukin-6_receptor	rs9616	1	154555733	a	t	0.0004289	5.948e-10	4.84e-12	++	0.282	imputed	UTR3	ADAR			5
Interleukin-6_receptor	rs3811449	1	154517504	a	g	8.236e-10	4.895e-07	3.36e-15	++	0.1947	imputed	intronic	TDRD10			5
Interleukin-6_receptor	rs6681207	1	154517217	t	c	8.236e-10	4.895e-07	3.36e-15	--	0.1947	imputed	intronic	TDRD10			5
Interleukin-6_receptor	rs3811448	1	154516578	a	g	8.236e-10	4.895e-07	3.36e-15	++	0.1947	genotyped	exonic	TDRD10	nonsynonymous SNV	TDRD10:NM_001098475:exon9:c.G643A:p.V215I,TDRD10:NM_182499:exon9:c.G643A:p.V215I	5
Interleukin-6_receptor	rs6672087	1	154516122	a	c	8.236e-10	4.895e-07	3.36e-15	--	0.1947	imputed	intronic	TDRD10			5
Interleukin-6_receptor	rs58881140	1	154515193	t	c	8.236e-10	4.895e-07	3.36e-15	++	0.1947	imputed	intronic	TDRD10			5
Interleukin-6_receptor	rs4845647	1	154514331	a	c	1.065e-07	2.787e-10	1.79e-16	--	0.3624	imputed	intronic	TDRD10			5
Interleukin-6_receptor	rs41313910	1	154514203	c	g	9.514e-10	4.895e-07	3.84e-15	--	0.1945	imputed	intronic	TDRD10			5
Interleukin-6_receptor	rs72999419	1	154514092	t	c	9.514e-10	4.895e-07	3.84e-15	--	0.1945	imputed	intronic	TDRD10			5
Interleukin-6_receptor	rs11265632	1	154514067	a	g	2.655e-07	3.998e-10	6.54e-16	--	0.3771	imputed	intronic	TDRD10			5
Interleukin-6_receptor	rs72999415	1	154513712	t	c	1.151e-09	4.895e-07	4.57e-15	++	0.1946	imputed	intronic	TDRD10			5
Interleukin-6_receptor	rs73023349	1	154513440	t	c	1.151e-09	4.895e-07	4.57e-15	--	0.1946	imputed	intronic	TDRD10			5
Interleukin-6_receptor	rs73023348	1	154513418	a	g	1.151e-09	4.895e-07	4.57e-15	++	0.1946	imputed	intronic	TDRD10			5
Interleukin-6_receptor	rs12408461	1	154512710	t	c	1.151e-09	4.895e-07	4.57e-15	--	0.1946	imputed	intronic	TDRD10			5
Interleukin-6_receptor	rs12136771	1	154511502	t	c	2.655e-07	3.998e-10	6.54e-16	++	0.3773	imputed	intronic	TDRD10			5
Interleukin-6_receptor	rs60368585	1	154509340	t	c	4.537e-10	7.083e-07	3.05e-15	--	0.1956	imputed	intronic	TDRD10			5
Interleukin-6_receptor	rs4390168	1	154509096	a	g	7.939e-10	7.083e-07	4.96e-15	--	0.1937	imputed	intronic	TDRD10			5
Interleukin-6_receptor	rs4638123	1	154505704	t	c	9.939e-08	5.909e-10	3.37e-16	--	0.3774	imputed	intronic	TDRD10			5
Interleukin-6_receptor	rs10908847	1	154504954	a	g	9.939e-08	4.719e-10	2.72e-16	--	0.3772	imputed	intronic	TDRD10			5
Interleukin-6_receptor	rs61403567	1	154504927	t	c	5.639e-10	6.327e-07	3.2e-15	--	0.196	imputed	intronic	TDRD10			5
Interleukin-6_receptor	rs112231452	1	154504900	a	g	1.467e-09	8.098e-07	9.9e-15	++	0.1893	imputed	intronic	TDRD10			5
Interleukin-6_receptor	rs61275241	1	154504887	t	g	4.537e-10	5.925e-07	2.46e-15	--	0.1948	imputed	intronic	TDRD10			5
Interleukin-6_receptor	rs59741504	1	154504601	t	c	5.639e-10	5.925e-07	2.95e-15	--	0.1954	imputed	intronic	TDRD10			5
Interleukin-6_receptor	rs4845642	1	154498028	a	g	3.246e-08	3.045e-10	5.67e-17	--	0.3631	imputed	intronic	TDRD10			5
Interleukin-6_receptor	rs10908843	1	154494480	c	g	9.136e-08	4.451e-10	2.36e-16	++	0.3771	imputed	intronic	TDRD10			5
Interleukin-6_receptor	rs10908842	1	154492702	a	g	9.136e-08	4.451e-10	2.36e-16	--	0.3771	imputed	intronic	TDRD10			5
Interleukin-6_receptor	rs77184252	1	154492533	a	g	5.639e-10	8.953e-07	4.65e-15	--	0.1959	imputed	intronic	TDRD10			5
Interleukin-6_receptor	rs4845638	1	154490269	a	t	8.023e-08	4.804e-10	2.23e-16	--	0.3769	imputed	intronic	TDRD10			5
Interleukin-6_receptor	rs4845637	1	154490178	a	g	1.307e-07	4.804e-10	3.66e-16	++	0.3742	imputed	intronic	TDRD10			5
Interleukin-6_receptor	rs12128408	1	154488533	a	g	8.023e-08	4.804e-10	2.23e-16	++	0.3769	imputed	intronic	TDRD10			5
Interleukin-6_receptor	rs7519499	1	154487926	a	g	3.246e-08	3.195e-10	5.95e-17	--	0.3624	imputed	intronic	TDRD10			5
Interleukin-6_receptor	rs5018567	1	154480318	a	g	3.538e-08	4.073e-10	8.21e-17	++	0.362	genotyped	intronic	TDRD10			5
Interleukin-6_receptor	rs79662683	1	154475331	a	c	3.538e-08	4.073e-10	8.21e-17	--	0.362	imputed	UTR5	TDRD10			5
Interleukin-6_receptor	rs6658175	1	154475330	a	t	3.538e-08	4.073e-10	8.21e-17	--	0.362	imputed	UTR5	TDRD10			5
Interleukin-6_receptor	rs6700296	1	154473660	t	c	7.066e-08	5.576e-10	2.25e-16	++	0.3772	imputed	intronic	SHE			5
Interleukin-6_receptor	rs59838898	1	154466301	t	c	5.639e-10	1.843e-06	1.05e-14	++	0.195	imputed	intronic	SHE			5
Interleukin-6_receptor	rs6686276	1	154466188	a	c	7.066e-08	9.84e-10	3.86e-16	--	0.3767	imputed	intronic	SHE			5
Interleukin-6_receptor	rs4478801	1	154464572	a	g	7.066e-08	9.84e-10	3.86e-16	--	0.3767	genotyped	intronic	SHE			5
Interleukin-6_receptor	rs12044132	1	154462360	a	g	1.035e-07	2.412e-08	1.26e-14	--	0.1588	genotyped	intronic	SHE			5
Interleukin-6_receptor	rs12568083	1	154455949	a	g	1.003e-07	1.608e-09	8.8e-16	++	0.375	genotyped	UTR3	SHE			5
Interleukin-6_receptor	rs7514452	1	154438084	a	g	2.649e-07	2.065e-08	2.75e-14	--	0.1936	genotyped	UTR3	IL6R			5
Interleukin-6_receptor	rs7537316	1	154433466	a	g	1.054e-14	3.322e-10	5.07e-23	--	0.2504	imputed	intronic	IL6R			5
Interleukin-6_receptor	rs4845625	1	154422067	a	g	8.098e-18	1.271e-21	8.96e-38	++	0.4175	genotyped	intronic	IL6R			5
Interleukin-6_receptor	rs4576655	1	154418749	t	c	5.248e-20	2.473e-35	8.43e-53	--	0.4377	imputed	intronic	IL6R			5
Interleukin-6_receptor	rs12730036	1	154416969	t	c	4.129e-28	2.276e-36	1.24e-62	--	0.4084	imputed	intronic	IL6R			5
Interleukin-6_receptor	rs12753254	1	154416935	a	g	4.129e-28	2.276e-36	1.24e-62	--	0.4084	imputed	intronic	IL6R			5
Interleukin-6_receptor	rs4845623	1	154415777	a	g	5.078e-21	7.121e-33	9.07e-52	++	0.4373	genotyped	intronic	IL6R			5
Interleukin-6_receptor	rs6664201	1	154414296	t	c	4.439e-28	2.276e-36	1.36e-62	--	0.4095	imputed	intronic	IL6R			5
Interleukin-6_receptor	rs4453032	1	154414086	a	g	4.439e-28	2.276e-36	1.36e-62	++	0.4095	imputed	intronic	IL6R			5
Interleukin-6_receptor	rs4393147	1	154414037	t	c	4.439e-28	2.276e-36	1.36e-62	--	0.4095	imputed	intronic	IL6R			5
Interleukin-6_receptor	rs4553185	1	154410955	a	g	1.786e-23	4.269e-20	9.93e-42	--	0.4299	genotyped	intronic	IL6R			5
Interleukin-6_receptor	rs4845621	1	154409730	a	g	4.439e-28	2.276e-36	1.36e-62	--	0.4088	imputed	intronic	IL6R			5
Interleukin-6_receptor	rs6667434	1	154409100	a	g	1.528e-19	7.207e-20	9.35e-38	++	0.415	imputed	intronic	IL6R			5
Interleukin-6_receptor	rs7518199	1	154407419	a	c	1.073e-27	1.251e-35	1.78e-61	++	0.4117	genotyped	intronic	IL6R			5
Interleukin-6_receptor	rs6689306	1	154395946	a	g	3.62e-18	5.229e-19	1.53e-35	++	0.4164	imputed	intronic	IL6R			5
Interleukin-6_receptor	rs6684439	1	154395839	a	g	1.477e-26	8.127e-34	1.48e-58	--	0.4149	genotyped	intronic	IL6R			5
Interleukin-6_receptor	rs73023346	1	154512077	t	c	1.151e-09	4.895e-07	4.57e-15	++	0.1946	imputed	intronic	TDRD10			4
Interleukin-6_receptor	rs59239860	1	154492107	t	g	1.055e-07	2.373e-07	1.27e-13	++	0.1801	imputed	intronic	TDRD10			4
Interleukin-6_receptor	rs6674171	1	154491683	a	g	5.639e-10	8.953e-07	4.65e-15	--	0.1959	genotyped	intronic	TDRD10			4
Interleukin-6_receptor	rs12753680	1	154474900	a	g	7.066e-08	5.576e-10	2.25e-16	--	0.3772	imputed	UTR5	TDRD10			4
Interleukin-6_receptor	rs12753666	1	154474875	a	g	1.138e-07	9.17e-10	5.93e-16	--	0.3761	imputed	UTR5	TDRD10			4
Interleukin-6_receptor	rs6684921	1	154464945	a	c	7.066e-08	9.84e-10	3.86e-16	++	0.3767	imputed	intronic	SHE			4
Interleukin-6_receptor	rs11265622	1	154451420	a	g	6.31e-08	3.64e-10	1.35e-16	++	0.3754	genotyped	downstream	SHE			4
Interleukin-6_receptor	rs4072391	1	154438880	a	g	1.12e-07	1.015e-08	5.84e-15	++	0.1966	genotyped	UTR3	IL6R			4
Interleukin-6_receptor	rs2229238	1	154437896	a	g	2.203e-07	2.065e-08	2.29e-14	++	0.1924	genotyped	UTR3	IL6R			4
Interleukin-6_receptor	rs4341355	1	154436404	c	g	4.385e-14	8.515e-10	5.02e-22	++	0.2522	imputed	intronic	IL6R			4
Interleukin-6_receptor	rs4509570	1	154436384	c	g	4.385e-14	8.515e-10	5.02e-22	--	0.2522	imputed	intronic	IL6R			4
Interleukin-6_receptor	rs4240872	1	154436195	a	g	4.385e-14	8.515e-10	5.02e-22	--	0.2522	genotyped	intronic	IL6R			4
Interleukin-6_receptor	rs7537291	1	154433407	a	g	1.054e-14	3.322e-10	5.07e-23	--	0.2504	imputed	intronic	IL6R			4
Interleukin-6_receptor	rs4537545	1	154418879	a	g	5.248e-20	1.276e-34	3.3e-52	--	0.4357	genotyped	intronic	IL6R			4
Interleukin-6_receptor	rs4845373	1	154417829	t	c	1.819e-27	9.545e-37	2.6e-62	--	0.4067	imputed	intronic	IL6R			4
Interleukin-6_receptor	rs6687726	1	154400320	a	g	5.196e-23	1.024e-19	6.73e-41	++	0.4364	imputed	intronic	IL6R			4
Interleukin-6_receptor	rs4845618	1	154400015	a	c	7.382e-23	8.395e-20	7.49e-41	--	0.4334	genotyped	intronic	IL6R			4
Interleukin-6_receptor	rs10908838	1	154397984	t	g	1.976e-18	4.287e-19	6.88e-36	++	0.4175	imputed	intronic	IL6R			4
Macrophage_Inflammatory_Protein-1_beta_(	3:46317354	3	46317354	t	c	1.383e-05	1.703e-07	1.16e-11	--	0.1322	imputed	intergenic	CCR3(dist=9157),CCR2(dist=77881)			#N/A
Macrophage_Inflammatory_Protein-1_beta_(	3:46293070	3	46293070	t	c	1.383e-05	1.703e-07	1.16e-11	++	0.1309	imputed	intronic	CCR3			#N/A
Macrophage_Inflammatory_Protein-1_beta_(	3:46290767	3	46290767	t	c	4.634e-05	2.245e-07	5.32e-11	--	0.1401	imputed	intronic	CCR3			#N/A
Macrophage_Inflammatory_Protein-1_beta_(	rs113263161	3	46425718	a	g	7.856e-05	2.696e-08	1.41e-11	--	0.1383	imputed	intergenic	CCR5(dist=8021),CCRL2(dist=23003)			2b
Macrophage_Inflammatory_Protein-1_beta_(	rs3092960	3	46400062	a	g	5.041e-05	1.661e-07	4.43e-11	--	0.1331	imputed	exonic	CCR2	synonymous SNV	CCR2:NM_001123396:exon2:c.G1044G:p.T348T	2b
Macrophage_Inflammatory_Protein-1_beta_(	rs6762266	3	46452863	t	c	4.074e-05	5.349e-10	2.27e-13	++	0.1505	imputed	intergenic	CCRL2(dist=1849),LTF(dist=24633)			1f
Macrophage_Inflammatory_Protein-1_beta_(	rs11574428	3	46446721	a	t	0.0001202	1.649e-08	1.48e-11	--	0.1384	imputed	intergenic	CCR5(dist=29024),CCRL2(dist=2000)			1f
Macrophage_Inflammatory_Protein-1_beta_(	rs11575821	3	46422355	a	g	0.0006424	1.129e-09	1.22e-11	--	0.1468	imputed	intergenic	CCR5(dist=4658),CCRL2(dist=26366)			1f
Macrophage_Inflammatory_Protein-1_beta_(	rs113064717	3	46460013	t	c	0.000197	8.178e-10	2.24e-12	++	0.1453	imputed	intergenic	CCRL2(dist=8999),LTF(dist=17483)			7
Macrophage_Inflammatory_Protein-1_beta_(	rs113888916	3	46459411	t	c	0.000115	8.814e-10	1.23e-12	--	0.1485	imputed	intergenic	CCRL2(dist=8397),LTF(dist=18085)			7
Macrophage_Inflammatory_Protein-1_beta_(	rs112870257	3	46459398	a	g	0.000115	8.814e-10	1.23e-12	--	0.1479	imputed	intergenic	CCRL2(dist=8384),LTF(dist=18098)			7
Macrophage_Inflammatory_Protein-1_beta_(	rs113942981	3	46457329	t	c	0.000115	1.501e-09	1.89e-12	--	0.1497	imputed	intergenic	CCRL2(dist=6315),LTF(dist=20167)			7
Macrophage_Inflammatory_Protein-1_beta_(	rs111514151	3	46455754	t	c	4.074e-05	5.799e-10	2.45e-13	++	0.1506	imputed	intergenic	CCRL2(dist=4740),LTF(dist=21742)			7
Macrophage_Inflammatory_Protein-1_beta_(	rs2157061	3	46451502	a	g	4.074e-05	5.349e-10	2.27e-13	--	0.1505	imputed	downstream	CCRL2			7
Macrophage_Inflammatory_Protein-1_beta_(	rs1140865	3	46450884	a	t	5.605e-05	5.799e-10	3.62e-13	++	0.1505	imputed	UTR3	CCRL2			7
Macrophage_Inflammatory_Protein-1_beta_(	rs6808835	3	46449864	t	g	2.969e-05	5.349e-10	1.59e-13	--	0.1513	imputed	exonic	CCRL2	synonymous SNV	CCRL2:NM_001130910:exon2:c.G330G:p.G110G,CCRL2:NM_003965:exon2:c.G294G:p.G98G	7
Macrophage_Inflammatory_Protein-1_beta_(	rs113229741	3	46433987	t	c	0.001213	1.129e-09	2.73e-11	++	0.1454	imputed	intergenic	CCR5(dist=16290),CCRL2(dist=14734)			7
Macrophage_Inflammatory_Protein-1_beta_(	rs111961837	3	46433146	t	c	0.001213	1.129e-09	2.73e-11	--	0.1454	imputed	intergenic	CCR5(dist=15449),CCRL2(dist=15575)			7
Macrophage_Inflammatory_Protein-1_beta_(	rs113934302	3	46432856	a	c	0.004089	1.062e-10	2.51e-11	--	0.1546	imputed	intergenic	CCR5(dist=15159),CCRL2(dist=15865)			7
Macrophage_Inflammatory_Protein-1_beta_(	rs35388950	3	46429679	t	g	0.004089	7.89e-11	1.95e-11	--	0.1551	imputed	intergenic	CCR5(dist=11982),CCRL2(dist=19042)			7
Macrophage_Inflammatory_Protein-1_beta_(	rs34971514	3	46427354	t	c	0.004089	7.89e-11	1.95e-11	--	0.1551	imputed	intergenic	CCR5(dist=9657),CCRL2(dist=21367)			7
Macrophage_Inflammatory_Protein-1_beta_(	rs112384491	3	46360359	t	g	3.739e-05	3.532e-07	6.49e-11	++	0.1351	imputed	intergenic	CCR3(dist=52162),CCR2(dist=34876)			7
Macrophage_Inflammatory_Protein-1_beta_(	rs57093591	3	46350716	t	c	1.757e-05	2.708e-09	3.54e-13	++	0.1455	imputed	intergenic	CCR3(dist=42519),CCR2(dist=44519)			7
Macrophage_Inflammatory_Protein-1_beta_(	rs75352297	3	46345151	t	c	3.907e-05	1.014e-07	2.17e-11	++	0.1335	imputed	intergenic	CCR3(dist=36954),CCR2(dist=50084)			7
Macrophage_Inflammatory_Protein-1_beta_(	rs78372062	3	46323679	a	g	1.185e-05	1.703e-07	9.81e-12	--	0.1328	imputed	intergenic	CCR3(dist=15482),CCR2(dist=71556)			7
Macrophage_Inflammatory_Protein-1_beta_(	rs79539493	3	46302938	a	g	1.383e-05	1.703e-07	1.16e-11	--	0.1323	imputed	intronic	CCR3			7
Macrophage_Inflammatory_Protein-1_beta_(	rs75994669	3	46300863	t	g	1.383e-05	1.703e-07	1.16e-11	++	0.1324	imputed	intronic	CCR3			7
Macrophage_Inflammatory_Protein-1_beta_(	rs113676185	3	46286046	t	c	1.649e-05	2.408e-07	1.94e-11	--	0.1292	imputed	intronic	CCR3			7
Macrophage_Inflammatory_Protein-1_beta_(	rs76733709	3	46281461	a	g	1.523e-05	5.674e-07	3.95e-11	--	0.1282	imputed	intergenic	CCR1(dist=31629),CCR3(dist=2411)			7
Macrophage_Inflammatory_Protein-1_beta_(	rs111959715	3	46459050	a	c	0.000115	8.814e-10	1.23e-12	++	0.1485	imputed	intergenic	CCRL2(dist=8036),LTF(dist=18446)			6
Macrophage_Inflammatory_Protein-1_beta_(	rs6791599	3	46458942	a	g	0.000115	8.814e-10	1.23e-12	--	0.1485	imputed	intergenic	CCRL2(dist=7928),LTF(dist=18554)			6
Macrophage_Inflammatory_Protein-1_beta_(	rs2157062	3	46451647	t	c	4.074e-05	5.799e-10	2.45e-13	--	0.1506	imputed	downstream	CCRL2			6
Macrophage_Inflammatory_Protein-1_beta_(	rs112903945	3	46445343	a	c	0.0001202	1.649e-08	1.48e-11	++	0.1384	imputed	intergenic	CCR5(dist=27646),CCRL2(dist=3378)			6
Macrophage_Inflammatory_Protein-1_beta_(	rs916094	3	46444835	a	c	0.001928	4.073e-10	2.43e-11	++	0.1582	imputed	intergenic	CCR5(dist=27138),CCRL2(dist=3886)			6
Macrophage_Inflammatory_Protein-1_beta_(	rs6798291	3	46443931	t	c	0.0001296	1.649e-08	1.63e-11	++	0.138	imputed	intergenic	CCR5(dist=26234),CCRL2(dist=4790)			6
Macrophage_Inflammatory_Protein-1_beta_(	rs112368251	3	46433967	a	g	0.001449	1.129e-09	3.42e-11	--	0.1451	imputed	intergenic	CCR5(dist=16270),CCRL2(dist=14754)			6
Macrophage_Inflammatory_Protein-1_beta_(	rs113634435	3	46431695	a	g	0.004089	7.89e-11	1.95e-11	++	0.1549	imputed	intergenic	CCR5(dist=13998),CCRL2(dist=17026)			6
Macrophage_Inflammatory_Protein-1_beta_(	rs75630441	3	46429717	a	t	0.002794	7.89e-11	1.07e-11	--	0.1541	imputed	intergenic	CCR5(dist=12020),CCRL2(dist=19004)			6
Macrophage_Inflammatory_Protein-1_beta_(	rs7652037	3	46423063	a	c	0.0006424	1.129e-09	1.22e-11	++	0.1468	genotyped	intergenic	CCR5(dist=5366),CCRL2(dist=25658)			6
Macrophage_Inflammatory_Protein-1_beta_(	rs113647051	3	46366857	t	c	3.739e-05	3.532e-07	6.49e-11	++	0.1347	imputed	intergenic	CCR3(dist=58660),CCR2(dist=28378)			6
Macrophage_Inflammatory_Protein-1_beta_(	rs74433128	3	46279933	t	g	1.523e-05	5.768e-07	4.02e-11	++	0.1284	imputed	intergenic	CCR1(dist=30101),CCR3(dist=3939)			6
Macrophage_Inflammatory_Protein-1_beta_(	rs113710186	3	46459914	t	c	0.000197	8.814e-10	2.36e-12	++	0.1459	imputed	intergenic	CCRL2(dist=8900),LTF(dist=17582)			5
Macrophage_Inflammatory_Protein-1_beta_(	rs6782522	3	46458505	a	t	0.0001134	1.798e-07	1.18e-10	--	0.1369	imputed	intergenic	CCRL2(dist=7491),LTF(dist=18991)			5
Macrophage_Inflammatory_Protein-1_beta_(	rs113490452	3	46458228	a	c	0.0001134	1.798e-07	1.18e-10	--	0.1365	imputed	intergenic	CCRL2(dist=7214),LTF(dist=19268)			5
Macrophage_Inflammatory_Protein-1_beta_(	rs113069082	3	46454688	a	g	4.074e-05	5.799e-10	2.45e-13	--	0.1506	imputed	intergenic	CCRL2(dist=3674),LTF(dist=22808)			5
Macrophage_Inflammatory_Protein-1_beta_(	rs113774564	3	46454682	a	g	4.074e-05	5.799e-10	2.45e-13	--	0.1506	imputed	intergenic	CCRL2(dist=3668),LTF(dist=22814)			5
Macrophage_Inflammatory_Protein-1_beta_(	rs6441977	3	46450072	a	g	0.0001134	1.125e-07	7.66e-11	--	0.1387	imputed	exonic	CCRL2	nonsynonymous SNV	CCRL2:NM_001130910:exon2:c.G538A:p.V180M,CCRL2:NM_003965:exon2:c.G502A:p.V168M	5
Macrophage_Inflammatory_Protein-1_beta_(	rs11574434	3	46447915	a	g	3.994e-05	1.649e-08	4.22e-12	--	0.1379	imputed	upstream	CCRL2			5
Macrophage_Inflammatory_Protein-1_beta_(	rs112982903	3	46433247	a	g	0.001449	1.129e-09	3.42e-11	++	0.1451	imputed	intergenic	CCR5(dist=15550),CCRL2(dist=15474)			5
Macrophage_Inflammatory_Protein-1_beta_(	rs111713092	3	46431751	t	c	0.0009813	1.129e-09	2.09e-11	--	0.1453	imputed	intergenic	CCR5(dist=14054),CCRL2(dist=16970)			5
Macrophage_Inflammatory_Protein-1_beta_(	rs112359020	3	46429391	a	g	0.004089	7.89e-11	1.95e-11	++	0.1551	imputed	intergenic	CCR5(dist=11694),CCRL2(dist=19330)			5
Macrophage_Inflammatory_Protein-1_beta_(	rs762790	3	46402688	c	g	0.0001476	1.661e-07	1.44e-10	++	0.1347	imputed	downstream	CCR2			5
Macrophage_Inflammatory_Protein-1_beta_(	rs112088397	3	46389462	t	g	5.041e-05	1.925e-07	5.08e-11	--	0.1332	imputed	intergenic	CCR3(dist=81265),CCR2(dist=5773)			5
Macrophage_Inflammatory_Protein-1_beta_(	rs113507038	3	46357822	t	c	3.739e-05	3.532e-07	6.49e-11	--	0.1354	imputed	intergenic	CCR3(dist=49625),CCR2(dist=37413)			5
Macrophage_Inflammatory_Protein-1_beta_(	rs79629761	3	46340630	t	c	3.907e-05	1.014e-07	2.17e-11	--	0.1335	imputed	intergenic	CCR3(dist=32433),CCR2(dist=54605)			5
Macrophage_Inflammatory_Protein-1_beta_(	rs80054040	3	46340285	a	c	4.617e-05	1.014e-07	2.61e-11	--	0.1334	imputed	intergenic	CCR3(dist=32088),CCR2(dist=54950)			5
Macrophage_Inflammatory_Protein-1_beta_(	rs78729754	3	46339185	a	c	2.126e-05	6.81e-08	7.85e-12	--	0.1335	imputed	intergenic	CCR3(dist=30988),CCR2(dist=56050)			5
Macrophage_Inflammatory_Protein-1_beta_(	rs113365357	3	46459291	a	g	0.0001134	1.798e-07	1.18e-10	--	0.1362	imputed	intergenic	CCRL2(dist=8277),LTF(dist=18205)			4
Macrophage_Inflammatory_Protein-1_beta_(	rs11574429	3	46446810	t	c	0.0001202	1.649e-08	1.48e-11	++	0.1384	imputed	intergenic	CCR5(dist=29113),CCRL2(dist=1911)			4
Macrophage_Inflammatory_Protein-1_beta_(	rs113255842	3	46435161	a	g	0.0004519	8.2e-10	5.84e-12	--	0.1438	imputed	intergenic	CCR5(dist=17464),CCRL2(dist=13560)			4
Macrophage_Inflammatory_Protein-1_beta_(	rs6787972	3	46427835	a	g	8.387e-05	9.376e-09	6.06e-12	--	0.1464	imputed	intergenic	CCR5(dist=10138),CCRL2(dist=20886)			4
Macrophage_Inflammatory_Protein-1_beta_(	rs111669359	3	46427616	a	c	0.0006424	1.129e-09	1.22e-11	++	0.1465	imputed	intergenic	CCR5(dist=9919),CCRL2(dist=21105)			4
Macrophage_Inflammatory_Protein-1_beta_(	rs34445878	3	46425711	a	t	0.0006424	1.129e-09	1.22e-11	++	0.1465	imputed	intergenic	CCR5(dist=8014),CCRL2(dist=23010)			4
Macrophage_Inflammatory_Protein-1_beta_(	rs34291293	3	46425647	a	g	0.0006424	1.129e-09	1.22e-11	--	0.1465	imputed	intergenic	CCR5(dist=7950),CCRL2(dist=23074)			4
Macrophage_Inflammatory_Protein-1_beta_(	rs2856758	3	46411661	a	g	0.0001022	3.598e-08	2.46e-11	++	0.1381	imputed	UTR5	CCR5			4
Macrophage_Inflammatory_Protein-1_beta_(	rs41490645	3	46410137	a	c	4.867e-05	1.792e-07	4.6e-11	++	0.1324	imputed	intergenic	CCR2(dist=7724),CCR5(dist=1496)			4
Matrix_Metalloproteinase-3	rs78721305	11	102793854	t	c	4.418e-06	9.015e-08	1.95e-12	++	0.2123	imputed	intergenic	MMP12(dist=48090),MMP13(dist=19867)			#N/A
Matrix_Metalloproteinase-3	11:102777551	11	102777551	c	g	3.293e-06	3.389e-06	4.98e-11	++	0.298	imputed	intergenic	MMP12(dist=31787),MMP13(dist=36170)			#N/A
Matrix_Metalloproteinase-3	rs948399	11	102771140	t	c	9.612e-07	8.934e-06	4.29e-11	--	0.286	imputed	intergenic	MMP12(dist=25376),MMP13(dist=42581)			2b
Matrix_Metalloproteinase-3	rs579627	11	102835419	a	g	0.0005282	5.562e-09	3.99e-11	++	0.1699	genotyped	intergenic	MMP13(dist=8956),DCUN1D5(dist=85994)			7
Matrix_Metalloproteinase-3	rs694790	11	102831405	a	g	4.092e-07	2.221e-05	5.15e-11	--	0.4425	imputed	intergenic	MMP13(dist=4942),DCUN1D5(dist=90008)			7
Matrix_Metalloproteinase-3	rs671188	11	102829455	a	g	2.725e-07	2.458e-05	4.11e-11	++	0.4402	genotyped	intergenic	MMP13(dist=2992),DCUN1D5(dist=91958)			7
Matrix_Metalloproteinase-3	rs562736	11	102826913	a	t	2.169e-07	2.458e-05	3.37e-11	--	0.4392	imputed	upstream	MMP13			7
Matrix_Metalloproteinase-3	rs7103765	11	102806135	t	c	3.438e-11	2.061e-11	4.42e-21	--	0.4522	imputed	intergenic	MMP12(dist=60371),MMP13(dist=7586)			7
Matrix_Metalloproteinase-3	rs12146624	11	102797829	t	c	6.316e-11	2.632e-11	1.02e-20	--	0.4505	imputed	intergenic	MMP12(dist=52065),MMP13(dist=15892)			7
Matrix_Metalloproteinase-3	rs12146442	11	102797806	a	g	6.316e-11	2.696e-11	1.04e-20	++	0.4505	genotyped	intergenic	MMP12(dist=52042),MMP13(dist=15915)			7
Matrix_Metalloproteinase-3	rs11225480	11	102793246	a	g	9.549e-07	1.819e-08	9.02e-14	--	0.3099	genotyped	intergenic	MMP12(dist=47482),MMP13(dist=20475)			7
Matrix_Metalloproteinase-3	rs72985551	11	102792972	c	g	9.163e-05	2.759e-07	1.36e-10	--	0.3187	imputed	intergenic	MMP12(dist=47208),MMP13(dist=20749)			7
Matrix_Metalloproteinase-3	rs2096768	11	102791442	a	c	6.486e-05	3.016e-07	1.01e-10	--	0.3361	genotyped	intergenic	MMP12(dist=45678),MMP13(dist=22279)			7
Matrix_Metalloproteinase-3	rs2096767	11	102791399	c	g	6.486e-05	3.016e-07	1.01e-10	++	0.3361	imputed	intergenic	MMP12(dist=45635),MMP13(dist=22322)			7
Matrix_Metalloproteinase-3	rs10895369	11	102778723	c	g	2.673e-07	6.151e-07	8.16e-13	--	0.2904	imputed	intergenic	MMP12(dist=32959),MMP13(dist=34998)			7
Matrix_Metalloproteinase-3	rs11225467	11	102778136	a	g	1.434e-06	1.702e-06	1.13e-11	--	0.3011	imputed	intergenic	MMP12(dist=32372),MMP13(dist=35585)			7
Matrix_Metalloproteinase-3	rs1940936	11	102763750	a	c	1.031e-06	2.391e-06	1.16e-11	++	0.29	genotyped	intergenic	MMP12(dist=17986),MMP13(dist=49971)			7
Matrix_Metalloproteinase-3	rs11607785	11	102761173	a	g	2.396e-07	1.015e-06	1.22e-12	++	0.3364	imputed	intergenic	MMP12(dist=15409),MMP13(dist=52548)			7
Matrix_Metalloproteinase-3	rs10791599	11	102760015	a	g	6.743e-07	5.823e-07	1.86e-12	--	0.3325	genotyped	intergenic	MMP12(dist=14251),MMP13(dist=53706)			7
Matrix_Metalloproteinase-3	rs645419	11	102716321	a	g	7.118e-20	4.153e-26	3.26e-44	++	0.4836	genotyped	intergenic	MMP3(dist=1979),MMP12(dist=17143)			7
Matrix_Metalloproteinase-3	rs632478	11	102715681	t	g	7.118e-20	4.153e-26	3.26e-44	++	0.4839	imputed	intergenic	MMP3(dist=1339),MMP12(dist=17783)			7
Matrix_Metalloproteinase-3	rs679620	11	102713620	a	g	7.118e-20	6.356e-26	4.93e-44	++	0.4843	genotyped	exonic	MMP3	nonsynonymous SNV	MMP3:NM_002422:exon2:c.A133C:p.K45Q	7
Matrix_Metalloproteinase-3	rs602128	11	102713465	a	g	5.846e-19	6.147e-26	4.38e-43	++	0.4876	imputed	exonic	MMP3	synonymous SNV	MMP3:NM_002422:exon2:c.T288C:p.D96D	7
Matrix_Metalloproteinase-3	rs3020919	11	102713046	a	g	1.083e-08	9.703e-11	6.11e-18	--	0.2382	genotyped	intronic	MMP3			7
Matrix_Metalloproteinase-3	rs520540	11	102709425	a	g	1.571e-18	6.147e-26	1.25e-42	++	0.4869	imputed	exonic	MMP3	synonymous SNV	MMP3:NM_002422:exon8:c.T1086C:p.A362A	7
Matrix_Metalloproteinase-3	rs650108	11	102708787	a	g	2.677e-05	8.291e-07	1.01e-10	--	0.2729	imputed	intronic	MMP3			7
Matrix_Metalloproteinase-3	rs575027	11	102707914	a	g	1.571e-18	6.147e-26	1.25e-42	++	0.4865	imputed	intronic	MMP3			7
Matrix_Metalloproteinase-3	rs683878	11	102705658	c	g	1.307e-05	1.079e-06	6.22e-11	++	0.2806	imputed	ncRNA_intronic	WTAPP1			7
Matrix_Metalloproteinase-3	rs666734	11	102704180	c	g	1.571e-18	5.76e-26	1.17e-42	--	0.4869	imputed	ncRNA_intronic	WTAPP1			7
Matrix_Metalloproteinase-3	rs633962	11	102704071	t	c	2.282e-18	5.76e-26	1.72e-42	--	0.4873	imputed	ncRNA_intronic	WTAPP1			7
Matrix_Metalloproteinase-3	rs635746	11	102703628	a	g	1.571e-18	5.76e-26	1.17e-42	++	0.4869	imputed	ncRNA_exonic	WTAPP1			7
Matrix_Metalloproteinase-3	rs2212637	11	102697556	t	c	1.261e-18	1.316e-25	2e-42	++	0.4857	imputed	ncRNA_intronic	WTAPP1			7
Matrix_Metalloproteinase-3	rs6590994	11	102696632	t	c	4.539e-16	1.182e-24	8.87e-39	++	0.4906	imputed	ncRNA_intronic	WTAPP1			7
Matrix_Metalloproteinase-3	rs495366	11	102695108	a	g	7.731e-06	1.837e-06	6.19e-11	--	0.2784	genotyped	ncRNA_intronic	WTAPP1			7
Matrix_Metalloproteinase-3	rs518901	11	102694833	t	c	7.731e-06	1.837e-06	6.19e-11	--	0.2784	imputed	ncRNA_intronic	WTAPP1			7
Matrix_Metalloproteinase-3	rs492578	11	102694803	t	c	7.731e-06	1.837e-06	6.19e-11	--	0.2784	imputed	ncRNA_intronic	WTAPP1			7
Matrix_Metalloproteinase-3	rs12801529	11	102693610	a	t	3.763e-17	4.944e-24	2.24e-39	++	0.4944	imputed	ncRNA_intronic	WTAPP1			7
Matrix_Metalloproteinase-3	rs10895364	11	102692863	t	c	3.763e-17	5.229e-24	2.36e-39	++	0.4951	imputed	ncRNA_intronic	WTAPP1			7
Matrix_Metalloproteinase-3	rs756544	11	102691162	c	g	4.273e-16	7.867e-25	5.63e-39	++	0.4879	imputed	ncRNA_intronic	WTAPP1			7
Matrix_Metalloproteinase-3	rs1893258	11	102690844	c	g	5.063e-07	3.294e-11	1.35e-16	++	0.2213	imputed	ncRNA_intronic	WTAPP1			7
Matrix_Metalloproteinase-3	rs565082	11	102679658	t	c	7.484e-16	1.147e-23	1.24e-37	--	0.4782	imputed	ncRNA_intronic	WTAPP1			7
Matrix_Metalloproteinase-3	rs675392	11	102829805	c	g	2.725e-07	2.458e-05	4.11e-11	++	0.4394	imputed	intergenic	MMP13(dist=3342),DCUN1D5(dist=91608)			6
Matrix_Metalloproteinase-3	rs7115014	11	102804933	a	g	2.693e-10	8.126e-10	1.33e-18	++	0.4391	genotyped	intergenic	MMP12(dist=59169),MMP13(dist=8788)			6
Matrix_Metalloproteinase-3	rs56950749	11	102801509	a	g	0.0002391	1.046e-08	2.21e-11	--	0.3393	imputed	intergenic	MMP12(dist=55745),MMP13(dist=12212)			6
Matrix_Metalloproteinase-3	rs10458948	11	102779477	a	g	4.397e-05	6.73e-07	1.39e-10	--	0.3241	imputed	intergenic	MMP12(dist=33713),MMP13(dist=34244)			6
Matrix_Metalloproteinase-3	rs1939532	11	102766377	t	c	1.347e-06	2.391e-06	1.5e-11	--	0.2911	imputed	intergenic	MMP12(dist=20613),MMP13(dist=47344)			6
Matrix_Metalloproteinase-3	rs11225458	11	102765408	t	c	1.231e-06	2.006e-06	1.15e-11	++	0.2895	imputed	intergenic	MMP12(dist=19644),MMP13(dist=48313)			6
Matrix_Metalloproteinase-3	rs4415721	11	102763219	t	g	1.031e-06	2.391e-06	1.16e-11	++	0.29	imputed	intergenic	MMP12(dist=17455),MMP13(dist=50502)			6
Matrix_Metalloproteinase-3	rs617819	11	102714716	c	g	7.118e-20	4.153e-26	3.26e-44	++	0.4839	imputed	upstream	MMP3			6
Matrix_Metalloproteinase-3	rs591058	11	102711338	t	c	2.14e-19	6.356e-26	1.55e-43	++	0.4843	imputed	intronic	MMP3			6
Matrix_Metalloproteinase-3	rs595840	11	102704897	a	g	1.807e-19	5.941e-26	1.22e-43	++	0.4835	genotyped	ncRNA_intronic	WTAPP1			6
Matrix_Metalloproteinase-3	rs2155013	11	102701858	t	c	1.571e-18	5.941e-26	1.2e-42	--	0.485	imputed	ncRNA_intronic	WTAPP1			6
Matrix_Metalloproteinase-3	rs7946057	11	102699460	a	t	1.571e-18	1.208e-25	2.36e-42	--	0.4847	imputed	ncRNA_intronic	WTAPP1			6
Matrix_Metalloproteinase-3	rs7926920	11	102698724	a	g	1.571e-18	1.316e-25	2.56e-42	++	0.4854	imputed	ncRNA_intronic	WTAPP1			6
Matrix_Metalloproteinase-3	rs537838	11	102697877	a	c	7.731e-06	1.966e-06	6.62e-11	--	0.2785	imputed	ncRNA_intronic	WTAPP1			6
Matrix_Metalloproteinase-3	rs471994	11	102697731	a	g	7.056e-09	3.162e-14	2.29e-21	--	0.3762	imputed	ncRNA_intronic	WTAPP1			6
Matrix_Metalloproteinase-3	rs7126392	11	102697121	a	g	1.261e-18	1.208e-25	1.85e-42	++	0.485	imputed	ncRNA_intronic	WTAPP1			6
Matrix_Metalloproteinase-3	rs10895365	11	102694193	t	c	3.763e-17	4.944e-24	2.24e-39	++	0.494	imputed	ncRNA_intronic	WTAPP1			6
Matrix_Metalloproteinase-3	rs7117013	11	102692224	a	g	5.275e-17	5.229e-24	3.35e-39	--	0.4955	imputed	ncRNA_intronic	WTAPP1			6
Matrix_Metalloproteinase-3	rs12804136	11	102691390	a	g	6.609e-17	4.944e-24	3.95e-39	++	0.4951	imputed	ncRNA_intronic	WTAPP1			6
Matrix_Metalloproteinase-3	rs7118731	11	102689801	t	g	7.367e-12	1.44e-13	6.91e-24	++	0.4222	imputed	ncRNA_intronic	WTAPP1			6
Matrix_Metalloproteinase-3	rs632581	11	102688854	t	g	3.583e-06	3.759e-06	5.97e-11	--	0.2783	imputed	ncRNA_intronic	WTAPP1			6
Matrix_Metalloproteinase-3	rs520043	11	102688105	t	g	5.063e-07	2.647e-11	1.11e-16	--	0.221	imputed	ncRNA_intronic	WTAPP1			6
Matrix_Metalloproteinase-3	rs10791596	11	102687418	t	c	7.351e-16	1.113e-23	1.18e-37	--	0.4778	imputed	ncRNA_intronic	WTAPP1			6
Matrix_Metalloproteinase-3	rs659383	11	102831091	a	g	3.521e-07	1.184e-05	2.31e-11	++	0.4424	imputed	intergenic	MMP13(dist=4628),DCUN1D5(dist=90322)			5
Matrix_Metalloproteinase-3	rs10502008	11	102805602	t	c	1.19e-05	8.565e-09	6.4e-13	++	0.2218	imputed	intergenic	MMP12(dist=59838),MMP13(dist=8119)			5
Matrix_Metalloproteinase-3	rs12577227	11	102805583	a	g	1.934e-05	8.048e-07	7.01e-11	--	0.3053	imputed	intergenic	MMP12(dist=59819),MMP13(dist=8138)			5
Matrix_Metalloproteinase-3	rs7124873	11	102803476	a	g	0.000165	4.524e-08	5.34e-11	--	0.3597	genotyped	intergenic	MMP12(dist=57712),MMP13(dist=10245)			5
Matrix_Metalloproteinase-3	rs4754052	11	102800914	a	g	3.828e-06	2.147e-07	3.86e-12	++	0.2118	genotyped	intergenic	MMP12(dist=55150),MMP13(dist=12807)			5
Matrix_Metalloproteinase-3	rs12146550	11	102795786	a	g	8.428e-05	6.319e-09	4.57e-12	--	0.3464	genotyped	intergenic	MMP12(dist=50022),MMP13(dist=17935)			5
Matrix_Metalloproteinase-3	rs2096766	11	102791236	a	t	1.724e-05	1.714e-07	1.46e-11	++	0.3944	imputed	intergenic	MMP12(dist=45472),MMP13(dist=22485)			5
Matrix_Metalloproteinase-3	rs11225478	11	102785262	a	c	0.0001083	1.871e-07	1.16e-10	--	0.318	imputed	intergenic	MMP12(dist=39498),MMP13(dist=28459)			5
Matrix_Metalloproteinase-3	rs4347359	11	102775463	t	c	3.846e-10	3.617e-11	8.2e-20	--	0.4422	imputed	intergenic	MMP12(dist=29699),MMP13(dist=38258)			5
Matrix_Metalloproteinase-3	rs573521	11	102716980	a	g	7.118e-20	3.004e-26	2.39e-44	++	0.4832	imputed	intergenic	MMP3(dist=2638),MMP12(dist=16484)			5
Matrix_Metalloproteinase-3	rs678815	11	102713777	c	g	7.118e-20	6.356e-26	4.93e-44	--	0.4846	imputed	intronic	MMP3			5
Matrix_Metalloproteinase-3	rs1010698	11	102701021	a	c	1.571e-18	1.246e-25	2.41e-42	++	0.4843	genotyped	ncRNA_intronic	WTAPP1			5
Matrix_Metalloproteinase-3	rs6590993	11	102696218	t	g	3.763e-17	5.901e-24	2.67e-39	++	0.494	imputed	ncRNA_intronic	WTAPP1			5
Matrix_Metalloproteinase-3	rs11225434	11	102691482	t	c	7.384e-17	4.944e-24	4.5e-39	--	0.4947	imputed	ncRNA_intronic	WTAPP1			5
Matrix_Metalloproteinase-3	rs502174	11	102682503	a	c	1.078e-15	2.391e-23	3.58e-37	--	0.4775	imputed	ncRNA_intronic	WTAPP1			5
Matrix_Metalloproteinase-3	rs1144397	11	102682285	a	c	7.586e-11	6.793e-13	3.3e-22	--	0.4316	genotyped	ncRNA_intronic	WTAPP1			5
Matrix_Metalloproteinase-3	rs12146552	11	102796002	a	g	9.882e-05	6.319e-09	5.42e-12	--	0.3466	imputed	intergenic	MMP12(dist=50238),MMP13(dist=17719)			4
Matrix_Metalloproteinase-3	rs639752	11	102707339	a	c	2.282e-18	6.147e-26	1.84e-42	--	0.4872	imputed	ncRNA_exonic	WTAPP1			4
Matrix_Metalloproteinase-3	rs4754884	11	102702263	a	g	1.571e-18	5.941e-26	1.2e-42	++	0.485	imputed	ncRNA_exonic	WTAPP1			4
Matrix_Metalloproteinase-3	rs2097248	11	102690501	t	c	2.628e-17	4.018e-24	1.26e-39	++	0.4921	imputed	ncRNA_intronic	WTAPP1			4
Matrix_Metalloproteinase-3	rs1144396	11	102679052	a	c	5.761e-15	1.304e-23	1.29e-36	++	0.4819	genotyped	ncRNA_intronic	WTAPP1			4
Monocyte_Chemotactic_Protein_1	rs2228467	3	42906116	a	g	7.418e-08	6.304e-12	3.71e-18	++	0.061	genotyped	exonic	CCBP2	nonsynonymous SNV	CCBP2:NM_001296:exon3:c.T122G:p.V41G	5
