# Supplementary material for: Genome-Wide Association Study of CSF Levels of 59 Alzheimer's Disease Candidate Proteins: Significant Associations with Proteins Involved in Amyloid Processing and Inflammation
Source: PLoS Genet. 2014 Oct 23;10(10):e1004758. doi: 10.1371/journal.pgen.1004758 (PMC4207667; doi:10.1371/journal.pgen.1004758)
Supplement: Table S2 — Association of CSF ACE, IL6R, CCL4, MMP3 and CCL2 levels with age and gender. The slope and p-value for linear regression with age and gender is shown for the ADNI and KADRC samples. P-values of less than 0.05 are shown in bold. (XLSX) [file pgen.1004758.s007.xlsx]

## Sheet: Table S2. CSF Assoc w age, sex
Table S2. Association of CSF ACE, IL6R, CCL4, MMP3 and CCL2 levels with Age and Gender. The slope and p-value for linear regression with age and gender is shown for the ADNI and KADRC samples. P-values of less than 0.05 are shown in bold.
		Age		Gender
		Beta	P-value	Beta	P-value
ACE	ADNI	0.0048	0.0003	-0.015	0.43
	KADRC	0.0015	0.29	0.0017	0.94
IL6R	ADNI	0.0039	0.0011	-0.0278	0.1
	KADRC	-0.0001	0.97	0.025	0.55
CCL4	ADNI	0.0032	0.062	-0.051	0.031
	KADRC	0.0027	0.049	-0.0021	0.92
MMP3	ADNI	0.0062	0.0002	-0.094	<0.0001
	KADRC	0.0075	0.0002	-0.096	0.0018
CCL2	ADNI	0.0042	0.0002	-0.095	<0.0001
	KADRC	0.0025	0.0082	-0.036	0.011
