# Supplementary material for: Genome-Wide Association Study of CSF Levels of 59 Alzheimer's Disease Candidate Proteins: Significant Associations with Proteins Involved in Amyloid Processing and Inflammation
Source: PLoS Genet. 2014 Oct 23;10(10):e1004758. doi: 10.1371/journal.pgen.1004758 (PMC4207667; doi:10.1371/journal.pgen.1004758)
Supplement: Table S3 — Association of plasma ACE, IL6R, CCL4, MMP3 and CCL2 levels with age and gender. The slope and p-value for linear regression with age and gender is shown for the ADNI and KADRC samples. P-values of less than 0.05 are shown in bold. (XLSX) [file pgen.1004758.s008.xlsx]

## Sheet: Table S3 Plasma Assoc w age,sex
Table S3. Association of plasma ACE, IL6R, CCL4, MMP3 and CCL2 levels with Age and Gender. The slope and p-value for linear regression with age and gender is shown for the ADNI and KADRC samples. P-values of less than 0.05 are shown in bold.
		Age		Gender
		Beta	P-value	Beta	P-value
ACE	ADNI	0.000575	0.63	-0.0113	0.525
	KADRC	0.3498	0.3301	0.4312	0.9355
IL6R	ADNI	0.000891	0.3463	-0.1006	0.2075
	KADRC	0.02243	0.1108	1.2732	0.2821
CCL4	ADNI	0.000887	0.5738	-0.02046	0.3834
	KADRC	9.269	0.0414	-10.594	0.8755
MMP3	ADNI	NA	NA	NA	NA
	KADRC	0.0011	0.0027	-0.0287	0.0246
CCL2	ADNI	0.002297	0.0921	-0.00849	0.6737
	KADRC	-6.5414	0.5848	146.63	0.4081
