# Supplementary material for: Genome-Wide Association Study of CSF Levels of 59 Alzheimer's Disease Candidate Proteins: Significant Associations with Proteins Involved in Amyloid Processing and Inflammation
Source: PLoS Genet. 2014 Oct 23;10(10):e1004758. doi: 10.1371/journal.pgen.1004758 (PMC4207667; doi:10.1371/journal.pgen.1004758)
Supplement: Table S4 — Multiphen results. For each SNP and phenotype the p-value from ADNI, Knight ADRC, metaanalysis results are shown. (XLSX) [file pgen.1004758.s009.xlsx]

## Sheet: Table S4. Full Multiphen Result
Table S4. Multiphen Results. For each SNP and phenotype the p-value from ADNI, Knight ADRC, metaanalysis results are shown.
			ADIPOQ				SERPINA1				AMBP				A2M				ANGPT2				ACE				APOA1				APOD				APOE				B2M				CRP				CD40
CHR	BP	SNP	ADNI	Knight ADRC	Meta	Direction	ADNI	Knight ADRC	Meta	Direction	ADNI	Knight ADRC	Meta	Direction	ADNI	Knight ADRC	Meta	Direction	ADNI	Knight ADRC	Meta	Direction	ADNI	LCSF003	Meta	Direction	ADNI	Knight ADRC	Meta	Direction	ADNI	Knight ADRC	Meta	Direction	ADNI	Knight ADRC	Meta	Direction	ADNI	Knight ADRC	Meta	Direction	ADNI	Knight ADRC	Meta	Direction	ADNI	Knight ADRC	Meta
chr1	154411419	rs4845622	1	1	0.6195	++	1	1	0.9091	+-	1	1	0.8857	-+	1	1	0.562	-+	1	1	0.6322	++	1	1	0.9035	-+	1	0.000501621	0.4001	++	1	1	0.4141	-+	1	1	0.7979	+-	1	1	0.9673	+-	1	1	0.193	--	6.85e-06	1	0.5284
chr1	154420087	rs61812598	1	1	0.9754	--	1	1	0.5731	-+	1	1	0.632	+-	1	1	0.3194	+-	1	1	0.7418	-+	1	1	0.6747	+-	1	1	0.8672	+-	1	1	0.5994	+-	1	1	0.9253	-+	1	1	0.7372	++	0.00700595	1	0.07911	++	6.39e-07	1	0.3188
chr1	154426264	rs4129267	1	1	0.9738	++	1	1	0.4949	-+	1	1	0.5781	++	1	1	0.278	++	1	1	0.8683	-+	0.00291428	1	0.6318	+-	1	0.00577944	0.8891	+-	1	1	0.7078	+-	1	1	0.9624	-+	1	1	0.7765	++	1	1	0.05758	++	4.18e-05	1	0.2936
chr1	154426970	rs2228145	1	1	0.9738	--	1	1	0.4949	+-	1	1	0.5781	--	1	1	0.278	--	1	1	0.8683	+-	0.00291428	1	0.6318	-+	1	0.00577944	0.8891	-+	1	1	0.7078	-+	1	1	0.9624	+-	1	1	0.7765	--	1	1	0.05758	--	4.18e-05	1	0.2936
chr1	154437896	rs2229238	1	1	0.7053	+-	1	1	0.9577	+-	1	1	0.4239	+-	1	1	0.7504	+-	3.75e-05	1	0.34	--	1	1	0.5511	++	1	1	0.8901	+-	1	1	0.2299	++	1	1	0.07139	++	1	1	0.6137	++	1	1	0.7828	+-	1	1	0.9382
chr1	154516578	rs3811448	1	1	0.9692	+-	1	1	0.9316	+-	1	1	0.4301	+-	1	1	0.9733	+-	0.00599184	0.0044852	0.3628	+-	1	1	0.7617	+-	1	1	0.9238	+-	1	1	0.3514	+-	1	1	0.06218	++	1	1	0.5296	+-	1	0.00609794	0.613	+-	1	1	0.762
chr3	42906116	rs2228467	1	1	0.0878	--	1	1	0.00371	--	1	1	0.08965	--	1	1	0.5859	-+	1	1	0.1265	--	1	1	0.5505	--	1	1	0.1013	--	1	1	0.1073	--	1	1	0.7594	-+	1	1	0.7527	-+	1	1	0.2458	--	1	1	0.9197
chr3	46400062	rs3092960	1	1	0.5957	++	1	1	0.805	--	1	1	0.3545	--	1	1	0.8477	-+	1	1	0.661	-+	1	1	0.4621	--	1	1	0.2875	-+	1	1	0.266	--	1	1	0.1277	--	1	1	0.1486	-+	1	1	0.3374	++	1	1	0.3076
chr3	46422355	rs11575821	1	0.00527791	0.8217	+-	1	1	0.4968	--	1	1	0.2797	--	1	1	0.7977	--	1	1	0.6176	-+	1	1	0.2435	--	1	1	0.2863	--	1	1	0.284	--	1	1	0.06085	--	1	1	0.0799	--	1	1	0.5819	-+	1	1	0.1418
chr3	46425718	rs113263161	1	0.00674147	0.8758	+-	1	1	0.7703	--	1	1	0.3117	--	1	1	0.6235	--	1	1	0.4316	--	1	1	0.3042	--	1	1	0.2698	-+	1	1	0.2322	--	1	1	0.03223	--	1	1	0.06372	--	1	1	0.3415	++	1	1	0.1071
chr3	46446721	rs11574428	1	1	0.9612	+-	1	1	0.4731	--	1	1	0.3539	--	1	1	0.6851	--	1	1	0.5467	--	1	1	0.2169	--	1	1	0.2711	-+	1	1	0.3283	-+	1	1	0.03364	--	1	1	0.08361	--	1	1	0.3239	++	1	1	0.1653
chr3	46449864	rs6808835	1	1	0.8084	+-	1	1	0.4814	--	1	1	0.3316	-+	1	1	0.722	--	1	1	0.5214	-+	1	1	0.3346	--	1	1	0.3167	-+	1	1	0.4993	-+	1	1	0.05213	--	1	1	0.1063	--	1	1	0.295	-+	1	1	0.1212
chr3	46450072	rs6441977	1	1	0.958	+-	1	1	0.5966	-+	1	1	0.4041	-+	1	1	0.6867	--	1	1	0.7266	-+	1	1	0.3365	--	1	1	0.3332	-+	1	1	0.5114	-+	1	1	0.05112	--	1	1	0.09448	--	1	1	0.1998	-+	1	1	0.1532
chr3	46452863	rs6762266	1	1	0.7437	++	1	1	0.4762	++	1	1	0.2617	+-	1	1	0.6789	++	1	1	0.674	+-	1	1	0.3868	++	1	1	0.237	+-	1	1	0.4819	+-	1	1	0.06974	++	1	1	0.1288	++	1	1	0.3342	+-	1	1	0.2342
chr11	102680229	rs603050	1	1	0.7649	+-	1	1	0.9039	+-	1	1	0.7945	--	1	1	0.7888	+-	1	1	0.1831	++	1	1	0.2961	-+	1	1	0.4394	-+	1	1	0.4673	--	1	1	0.3882	++	1	1	0.9031	-+	1	1	0.851	+-	0.000216535	1	0.1523
chr11	102691482	rs11225434	1	1	0.8962	+-	1	1	0.6142	++	1	1	0.5492	-+	1	1	0.743	--	1	1	0.3471	++	1	1	0.7725	-+	1	1	0.9775	-+	1	1	0.1537	--	1	1	0.7304	+-	1	1	0.2982	--	1	1	0.4286	++	1	1	0.3344
chr11	102695108	rs495366	1	1	0.6977	+-	1	1	0.7185	++	1	1	0.8446	-+	1	1	0.7471	+-	1	1	0.08652	++	1	1	0.4018	-+	1	1	0.6836	-+	1	1	0.7139	--	1	1	0.6871	-+	1	1	0.8369	-+	1	1	0.6088	++	0.00163139	1	0.1449
chr11	102698724	rs7926920	1	1	0.7088	-+	1	1	0.6107	--	2.44e-08	1	0.4921	+-	1	1	0.5563	++	1	1	0.3563	--	1	1	0.9084	+-	1	1	0.9288	+-	1	1	0.08835	++	1	1	0.46	-+	1	1	0.1545	++	1	1	0.5275	--	1	1	0.3041
chr11	102708787	rs650108	1	1	0.5554	+-	1	1	0.7332	++	1	1	0.9161	++	1	1	0.8524	+-	1	1	0.07689	++	1	1	0.3288	-+	1	1	0.5902	-+	1	1	0.6709	--	1	1	0.6066	-+	1	1	0.7034	++	1	1	0.5758	++	1	1	0.1281
chr11	102713620	rs679620	1	1	0.6204	-+	1	1	0.6541	--	1.06e-10	1	0.4311	+-	1	1	0.4154	++	1	1	0.4161	--	1	1	0.9567	+-	1	1	0.8898	+-	1	1	0.07895	++	0.00387807	1	0.4028	-+	1	1	0.1127	++	1	1	0.6743	--	1	1	0.2379
chr11	102716321	rs645419	1	1	0.6552	-+	1	1	0.6705	--	4.81e-11	1	0.4743	+-	1	1	0.3983	++	1	1	0.4286	--	1	1	0.967	+-	1	1	0.8955	+-	1	1	0.0855	++	0.00519044	1	0.4304	-+	1	1	0.1171	++	1	1	0.6881	--	1	1	0.2418
chr11	102716980	rs573521	1	1	0.6691	-+	1	1	0.7032	--	1.35e-10	1	0.4702	+-	1	1	0.3508	++	1	1	0.4439	--	1	1	0.9413	+-	1	1	0.9007	+-	1	1	0.08414	++	0.00838195	1	0.4303	-+	1	1	0.09992	++	1	1	0.6902	--	1	1	0.2327
chr11	102771140	rs948399	1	1	0.02827	--	1	1	0.1372	--	1	1	0.01353	--	1	1	0.1097	--	1	1	0.1588	++	1	1	0.8429	-+	1	1	0.03039	--	1	1	0.2281	+-	1	1	0.2919	--	1	1	0.3655	--	1	1	0.05641	--	1	1	0.6736
chr17	61548476	rs4968782	1	1	0.8148	++	1	1	0.9136	-+	1	1	0.05946	++	1	1	0.3907	++	1	1	0.4998	++	7.61e-15	7.1e-10	3.94e-12	++	1	1	0.3584	++	1	1	0.4064	+-	1	1	0.6648	--	1	1	0.6116	++	1	1	0.8528	+-	1	1	0.4705
chr17	61548948	rs4459609	1	1	0.6207	++	1	1	0.8821	-+	1	1	0.0686	++	1	1	0.3826	++	1	1	0.7774	++	3.86e-15	6.72e-10	1.09e-10	++	1	1	0.2504	++	1	1	0.4435	+-	1	1	0.5186	--	1	1	0.774	+-	1	1	0.7282	+-	1	1	0.5986
chr17	61562309	rs4316	1	1	0.8507	+-	1	1	0.5795	++	1	1	0.07505	++	1	1	0.6814	-+	1	1	0.7173	-+	6.67e-19	5.96e-06	1.097e-08	++	1	1	0.3622	++	1	1	0.2283	++	1	1	0.7661	--	1	1	0.6344	--	1	1	0.6615	--	1	1	0.949
chr17	61566031	rs4343	1	1	0.6704	+-	1	1	0.4904	++	1	1	0.06509	++	1	1	0.6121	-+	1	1	0.9655	-+	1.62e-19	2.24e-06	3.71e-08	++	1	1	0.1778	++	1	1	0.1724	++	1	1	0.5447	--	1	1	0.4386	--	1	1	0.9791	+-	1	1	0.9923
[truncated: 179 more columns]
