# Supplementary material for: Genome-Wide Association Study of CSF Levels of 59 Alzheimer's Disease Candidate Proteins: Significant Associations with Proteins Involved in Amyloid Processing and Inflammation
Source: PLoS Genet. 2014 Oct 23;10(10):e1004758. doi: 10.1371/journal.pgen.1004758 (PMC4207667; doi:10.1371/journal.pgen.1004758)
Supplement: Table S5 — Analyte names. The name of each analyte in the Human Discovery MAP documentation, official protein name and official structural gene name and resuls of the PubMed search for previous links to Alzheimer's disease are presented. (XLSX) [file pgen.1004758.s010.xlsx]

## Sheet: Table S5. Analyte Names
Table S5. Analyte Names. The name of each analyte in the Human Discovery MAP documentation, official protein name and official structural gene name and resuls of the PubMed search for previous links to Alzheimer's disease are presented.
Human Discovery MAP v1.0 Name	Official Protein Name	Official Gene Name	AD
Adiponectin	Adiponectin (ADIPO)	Adiponectin (ADIPOQ)	+
Alpha-1 antitrypsin (AAT)	Alpha-1-antitrypsin (A1AT)	Serpin peptidase inhibitor, clade A (alpha-1 antiproteinase, antitrypsin), member 1 (SERPINA1)	+
Alpha-1-microglobulin (A1M)	Alpha-1-microglobulin (AMBP)	Alpha-1-microglobulin/bikunin precursor (AMBP)	+
Alpha-2-Macroglobulin (A2M)	Alpha-2-macroglobulin (A2M)	Alpha-2-macroglobulin (A2M)	+
Angiopoietin-2 (ANG-2)	Angiopoietin-2 (ANG-2)	Angiopoietin 2 (ANGPT2)	+
Angiotensin-converting enzyme (ACE)	Angiotensin I-converting enzyme (ACE)	Angiotensin I-converting enzyme (ACE)	+
Apolipoprotein A-I (Apo A-I)	Apolipoprotein A-I (Apo A-I)	Apolipoprotein A-I (APOA1)	+
Apolipoprotein C-III (Apo C-III)	Apolipoprotein C-III (Apo C-III)	Apolipoprotein C-III (APOC3)	-
Apolipoprotein D (Apo D)	Apolipoprotein D (Apo D)	Apolipoprotein D (APOD)	+
Apolipoprotein E (Apo E)	Apolipoprotein E (Apo E)	Apolipoprotein E (APOE)	+
Apolipoprotein H (Apo H)	Beta-2-glycoprotein 1 (B2GPI)	Apolipoprotein H (APOH)	-
AXL receptor tyrosine kinase (AXL)	Tyrosine-protein kinase receptor UFO (AXL)	AXL receptor tyrosine kinase (AXL)	-
Beta-2-microglobulin (B2M)	Beta-2-microglobulin (B2MG)	Beta-2-microglobulin (B2M)	+
Calcitonin	Calcitonin (CALC)	Calcitonin-related polypeptide alpha (CALCA)	-
CD 40 antigen (CD40)	CD40 protein (CD40)	CD40 molecule (CD40)	+
Chemokine CC-4 (HCC-4)	C-C motif chemokine 16 (CCL16)	Chemokine (C-C motif) ligand 16 (CCL16)	+
Chromogranin-A (CgA)	Chromogranin-A (CgA)	Chromogranin A (CHGA)	+
Clusterin (CLU)	Clusterin (CLU)	Clusterin (CLU)	+
Complement C3 (C3)	Complement component 3 (C3)	Complement component 3 (C3)	+
Cortisol	Hydrocortisone	Brain-derived neurotrophic factor (BDNF)	+
C-reactive protein (CRP)	C-reactive protein (CRP)	C-reactive protein (CRP)	+
Cystatin-C	Cystatin-C (CYTC)	Cystatin C (CST3)	+
Fas ligand (FasL)	Tumor necrosis factor ligand superfamily member 6 (TNFL6)	Fas ligand (TNF superfamily, member 6) (FASLG)	+
Fatty Acid-Binding Protein, heart (H-FABP)	Fatty acid-binding protein, heart (H-FABP)	Fatty acid binding protein 3, muscle and heart (FABP3)	+
Ferritin (FRTN)	Ferritin heavy chain (FRIH)/light chain (FRIL)	Ferritin, heavy polypeptide 1 (FTH1)/light polypeptide (FTL)	+
Fibrinogen	Fibrinogen alpha chain (FIBA)/beta chain (FIBB)/gamma chain (FIBG)	Fibrinogen alpha chain (FGA)/beta chain (FGB)/gamma chain (FGG)	+
Follicle Stimulating Hormone (FSH)	Glycoprotein hormones alpha chain (GLHA)/Follitropin subunit beta (FSHG)	Glycoprotein hormones, alpha polypeptide (CGA)/follicle stimulating hormone, beta polypeptide (FSHG)	+
Heparin-binding EGF-like growth factor (HB-EGF)	Proheparin-binding EGF-like growth factor (HBEGF)	Heparin-binding EGF-like growth factor (HBEGF)	-
Hepatocyte growth factor (HGF)	Hepatocyte growth factor (HGF)	Hepatocyte growth factor (HGF)	+
Insulin like growth factor binding protein 2 (IGFBP-2)	Insulin-like growth factor-binding protein 2 (IBP2)	Insulin-like growth factor binding protein 2 (IGFBP2)	+
Intercellular adhesion molecule 1 (ICAM-1)	Intercellular adhesion molecule 1 (ICAM1)	Intercellular adhesion molecule 1 (ICAM1)	+
Interferon gamma Induced Protein 10 (IP-10; CXCL10)	C-X-C motif chemokine 10 (CXL10)	Chemokine (C-X-C motif) ligand 10 (CXCL10)	+
Interleukin 3 (IL-3)	Interleukin 3 (IL3)	Interleukin 3 (IL3)	+
Interleukin-16 (IL-16)	Pro-interleukin-16 (IL16)	Interleukin 16 (IL16)	+
Interleukin-25 (IL-25)	Interleukin-25 (IL25)	Interleukin 25 (IL25)	-
Interleukin-6 receptor (IL-6R)	Interleukin-6 receptor subunit alpha (IL6RA)	Interleukin 6 receptor (IL6R)	+
Interleukin-8 (IL-8)	Interleukin-8 (IL8)	Interleukin 8 (IL8)	+
Lectin-like oxidized low-density lipoprotein receptor 1 (LOX-1)	Oxidized low-density lipoprotein receptor 1 (OLR1)	Oxidized low density lipoprotein (lectin-like) receptor 1 (OLR1)	+
Leptin	Leptin (LEP)	Leptin (LEP)	+
Macrophage Inflammatory Protein-1 beta (MIP-1 beta)	Chemokine (C-C motif) ligand 4 (CCL4)	Chemokine (C-C motif) ligand 4 (CCL4)	+
Macrophage migration inhibitory factor (MIF)	Macrophage migration inhibitory factor (MIF)	Macrophage migration inhibitory factor (glycosylation-inhibiting factor) (MIF)	+
Matrix metalloproteinase-2 (MMP-2)	72 kDa type IV collagenase (MMP2)	Matrix metallopeptidase 2 (gelatinase A, 72kDa gelatinase, 72kDa type IV collagenase) (MMP2)	+
Matrix Metalloproteinase-3 (MMP-3)	Matrix metalloproteinase 3 (MMP3)	Matrix metallopeptidase 3 (MMP3)	+
Monocyte Chemotactic Protein 1 (MCP-1)	Chemokine (C-C motif) ligand 2 (CCL2)	Chemokine (C-C motif) ligand 2 (CCL2)	+
Monocyte Chemotactic Protein 2 (MCP-2; CCL8)	C-C motif chemokine 8 (CCL8)	Chemokine (C-C motif) ligand 8 (CCL8)	-
Monokine induced by gamma interferon (MIG; CXCL9)	C-X-C motif chemokine 9 (CXCL9)	Chemokine (C-X-C motif) ligand 9 (CXCL9)	-
Myoglobin	Myoglobin (MYG)	Myoglobin (MB)	+
N-terminal prohormone of brain natriuretic peptide (NT proBNP)	Natriuretic peptides B (ANFB)	Natriuretic peptide B (NPPB)	+
Osteopontin (OPN)	Osteopontin (OPN)	Secreted phosphoprotein 1 (SPP1)	+
Pancreatic polypeptide (PPP)	Pancreatic prohormone (PAHO)	Pancreatic polypeptide (PPY)	+
Placenta growth factor (PLGF)	Placenta growth factor (PLGF)	Placenta growth factor (PGF)	-
Plasminogen Activator Inhibitor 1 (PAI-1)	Plasminogen activator inhibitor 1 (PAI1)	Serpin peptidase inhibitor, clade E (nexin, plasminogen activator inhibitor type 1), member 1 (SERPINE1)	+
Pregnancy-associated plasma protein A	Pregnancy-associated plasma protein A (PAPPA)	Pregnancy-associated plasma protein A, pappalysin 1 (PAPPA)	-
Prolactin (PRL)	Prolactin (PRL)	Prolactin (PRL)	+
Prostatic acid phosphatase (PAP)	Prostatic acid phosphatase (PPAP)	Acid phosphatase, prostate (ACPP)	-
Resistin	Resistin (RETN)	Resistin (RETN)	-
S100 calcium-binding protein B (S100-B)	Protein S100-B (S100B)	S100 calcium binding protein B (S100B)	+
Secretory Immunoglobulin A (IgA)	Immunoglobulin A (IgA)	CD79a molecule, immunoglobulin-associated alpha (CD79A)	+
Serum Amyloid P-Component (SAP)	Serum amyloid P-component (SAMP)	Amyloid P component, serum (APCS)	+
Serum glutamic oxaloacetic transaminase (SGOT)	Aspartate transaminase (AST)	glutamic-oxaloacetic transaminase 1, soluble (GOT1)	+
Sex hormone-binding globulin (SHBG)	Sex hormone-binding globulin (SHBG)	Sex hormone-binding globulin (SHBG)	+
Sortilin-1	Sortilin (SORT)	Sortilin 1 (SORT1)	+
Stem Cell Factor (SCF)	Kit ligand (SCF)	KIT ligand (KITLG)	+
T lymphocyte-secreted protein I-309 (I-309; CCL1)	C-C motif chemokine 1 (CCL1)	Chemokine (C-C motif) ligand 1 (CCL1)	-
T-Cell-Specific Protein RANTES (RANTES; CCL5)	C-C motif chemokine 5 (CCL5)	chemokine (C-C motif) ligand 5 (CCL5)	+
Thrombomodulin (TM)	Thrombomodulin (TRBM)	Thrombomodulin (TM)	-
Thyroxine-binding globulin (TBG)	Thyroxine-binding globulin (THBG)	Serpin peptidase inhibitor, clade A (alpha-1 antiproteinase, antitrypsin), member 7 (SERPINA7)	-
Tissue factor (TF)	Tissue factor (TF)	Coagulation factor III (thromboplastin, tissue factor) (F3)	-
Tissue inhibitor of metalloproteinases 1 (TIMP-1)	Metalloproteinase inhibitor 1 (TIMP1)	TIMP metallopeptidase inhibitor 1 (TIMP1)	+
Transforming growth factor alpha (TGF-alpha)	Transforming growth factor alpha (TGFA)	Transforming growth factor, alpha (TGFA)	+
Trefoil factor 3 (TFF3)	Trefoil factor 3 (TFF3)	Trefoil factor 3 (TFF3)	-
Tumor necrosis factor receptor 2 (TNFR2)	Tumor necrosis factor receptor superfamily member 1B (TNR1B)	Tumor necrosis factor receptor superfamily, member 1B (TNFRSF1B)	+
Tumor necrosis factor-related apoptosis-inducing ligand receptor 3 (TRAIL-R3)	Tumor necrosis factor receptor superfamily member 10C (TR10C)	Tumor necrosis factor receptor superfamily, member 10c, decoy without an intracellular domain (TNFRSF10C)	+
Vascular cell adhesion molecule-1 (VCAM-1)	Vascular cell adhesion protein 1 (VCAM1)	Vascular cell adhesion molecule 1 (VCAM1)	+
Vascular endothelial growth factor (VEGF)	Vascular endothelial growth factor A (VEGFA)	Vascular endothelial growth factor A (VEGFA)	+
von Willebrand factor (vWF)	von Willebrand factor (vWF)	von Willebrand factor (vWF)	+
